# Supplementary material for: Sex–Gender Differences in Adult Coeliac Disease at Diagnosis and Gluten-Free-Diet Follow-Up
Source: Nutrients. 2022 Aug 4;14(15):3192. doi: 10.3390/nu14153192 (PMC9370199; doi:10.3390/nu14153192)
Supplement: Supplementary file 1 [file nutrients-14-03192-s001.zip]

Archive with 1 entries (1 files):
- nutrients-1834299-supplementary.pdf
